# Supplementary material for: Analysis of HIV Correlated Factors in Chinese and Vietnamese Female Sex Workers in Hekou, Yunnan Province, a Chinese Border Region
Source: PLoS One. 2015 Jun 8;10(6):e0129430. doi: 10.1371/journal.pone.0129430 (PMC4459989; doi:10.1371/journal.pone.0129430)
Supplement: S1 Appendix — (XLS) [file pone.0129430.s001.xls]

## Sheet: Sheet1
PTID	COUNTRY	BIRTHYEA	BIRTHMON	NATION	NATIONO	EDUCATE	EDUCATEY	MARRY	LIVE	LIVEO	FSW1Y	FSW1M	FSWWHY	FSWWHYO	PRIORFSW	TOOTH	RAZOR	TRANSFUS	DONATE	ACUPUNCT	TATTOO	INJECT	SURGERY	BRUSH	CONTRACE	CONTRACO	PREGNANT	PCLIENT	WINE	FREDAY	FREWEEK	FREMON	FREYEAR	CAPWINE	PRIORWIN	SMOKE	STD	STDRISK	HIVKNOW	HIVTEST	OUTCOME	HIVRISK	KA	KB	KC	KD	KE	KF	KG
300019	2	1967	6	1		1	6	3	1		2008	12	2		2	2	2	2	2	2	2	1	2	2	3		2	2	2							2	1	4	1	2		4	2	2	2	1	1	1	1
300028	2	1978	3	1		1	9	5	1		2008	5	2		2	2	2	2	2	2	2	1	2	2	3		2	2	2							2	1	3	1	1	8	2	1	1	1	2	2	2	2
300030	2	1993	2	4		1	9	1	1		2008	10	1		2	2	2	2	2	2	2	1	2	2	3		0		2							2	2		2
300043	2	1991	9	1		1	11	1	1		2009	3	1		2	2	2	2	2	2	2	1	2	2	3		0		2							2	1	3	1	2		2	2	2	2	1	1	1	1
300055	2	1992	3	1		1	10	1	1		2008	10	1		2	2	2	2	2	2	2	1	2	2	3		0		2							2	1	2	1	2		2	2	2	2	1	1	1	1
300062	2	1986	5	5		1	2	5	1		2009	4	2		2	2	2	2	2	2	2	1	2	2	3		2	2	2							2	1	3	1	2		3	2	2	2	1	1	1	1
300073	2	1991	10	1		2		1	1		2009	4	1		2	2	2	2	2	2	2	1	2	2	3		0		2							2	1	1	1	2		2	2	2	2	1	1	1	1
300089	2	1984	4	1		1	9	3	1		2008	10	1		2	2	2	2	2	2	2	1	2	2	3		2	2	2							2	1	3	1	1	2	3	2	2	2	1	1	1	1
300097	2	1990	9	4		1	12	1	1		2009	4	1		2	1	2	2	2	2	2	1	2	2	3		0		2							2	1	8	1	1	2	3	2	2	2	1	1	1	1
300101	2	1988	9	4		1	7	1	1		2009	2	2		2	2	2	2	2	2	2	2	2	2	3		0		2							2	2		1	2		4	2	1	2	2	2	2	2
300114	2	1990	6	1		1	9	1	1		2008	5	1		2	2	2	2	2	2	2	1	2	2	3		0		1		2			1	2	2	1	1	1	2		1	2	2	2	1	1	1	1
300120	2	1990	3	8	×?	2		1	2		2008	4	1		2	2	2	2	2	2	2	2	2	2	3		0		2							2	2		2
300138	2	1989	4	1		1	5	1	1		2008	2	1		2	2	2	2	2	2	2	1	1	2	3		3	1	2							2	1	3	1	2		3	2	2	2	1	1	1	1
300146	2	1992	5	1		1	6	1	1		2009	3	1		2	2	2	2	2	2	2	1	2	2	2		0		2							2	1	4	1	1	8	4	2	2	2	1	1	1	1
300153	2	1987	7	1		1	2	1	1		2006	6	1		2	2	2	2	2	2	2	1	2	2	3		0		2							2	1	2	1	1	2	2	2	2	2	1	1	1	1
300169	2	1990	9	1		1	9	1	1		2009	5	1		2	2	2	2	2	2	2	1	2	2	3		2	2	2							2	1	2	1	2		2	2	2	2	1	2	1	1
300175	2	1989	3	1		1	8	1	1		2009	3	1		2	2	2	2	2	2	2	1	2	2	3		0		2							2	1	2	1	2		2	2	2	2	1	1	1	1
300182	2	1992	10	6		1	9	1	1		2009	4	1		2	2	2	2	2	2	2	1	2	2	3		0		2							2	1	3	1	2		4	2	2	2	1	1	1	1
300190	2	1982	4	1		1	9	1	1		2007	3	1		2	1	2	2	2	2	2	1	2	2	3		1	1	2							2	1	4	1	1	8	4	2	2	2	1	1	1	1
300208	2	1985	2	1		1	12	1	1		2009	4	1		2	2	2	2	2	2	2	2	1	2	3		1	2	2							2	1	4	1	1	2	4	2	2	2	1	1	1	1
300216	2	1986	12	1		1	5	1	1		2009	4	1		2	2	2	2	2	2	2	1	2	2	3		0		2							2	1	2	1	2		2	2	2	2	1	1	1	1
300227	2	1986	4	1		1	12	1	1		2009	5	2		2	2	2	2	2	2	2	1	2	2	3		0		1				1	2	2	1	1	2	1	1	2	2	2	2	2	1	1	1	1
300231	2	1989	8	1		1	11	1	1		2009	3	2		2	2	2	2	2	2	2	1	2	2	3		0		2							2	1	3	1	2		2	2	2	2	1	1	1	1
300244	2	1988	6	1		1	9	1	1		2009	4	2		2	2	2	2	2	2	2	1	2	2	3		0		1			3		1	2	2	1	3	1	2		2	2	2	2	1	1	1	1
300256	2	1982	4	1		1	8	3	1		2008	12	1		2	2	2	2	2	2	2	1	2	2	2		2	2	2							2	1	3	1	1	8	3	2	2	2	1	1	1	1
300261	2	1983	8	1		1	7	1	1		2004	10	2		2	2	2	2	2	1	2	1	2	2	3		2	1	1		1			2	2	1	1	2	1	1	2	2	2	2	2	1	1	1	1
300272	2	1985	4	1		1	5	1	1		2009	5	2		2	2	2	2	2	2	2	1	1	2	3		1	2	2							2	1	2	1	1	2	2	2	2	2	1	1	1	1
300285	2	1986	11	1		1	12	1	1		2008	12	2		2	2	2	2	2	2	2	1	1	2	3		1	2	2							1	1	4	1	1	2	4	2	1	2	1	1	1	1
300298	2	1983	11	1		1	5	5	1		2005	7	1		2	2	2	2	2	2	2	2	2	2	3		3	2	2							2	1	1	1	1	8	1	2	2	1	1	1	1	1
300300	2	1990	4	1		1	7	1	1		2009	1	2		2	2	2	2	1	2	2	2	2	2	3		0		1		2			2	2	1	1	3	1	1	8	2	2	2	2	1	1	1	1
300313	2	1990	4	6		1	10	1	1		2009	3	2		2	2	2	2	2	2	2	1	2	2	1		0		1	1				3	2	1	1	3	1	1	2	3	2	2	2	1	1	1	1
300324	2	1984	4	1		1	5	1	1		2004	12	1		2	2	2	2	2	2	2	1	1	2	3		0		2							1	1	8	1	1	2	8	2	2	2	1	1	1	1
300339	2	1985	6	1		1	9	1	1		2006	6	1		2	2	2	2	2	2	2	1	2	2	3		0		1			3		1	2	2	1	2	1	1	2	2	2	2	2	1	1	1	1
300347	2	1992	4	1		1	9	1	1		2009	3	1		2	2	2	2	2	2	2	2	1	2	3		0		2							2	1	1	1	2		4	2	8	2	1	1	1	1
300358	2	1991	6	4		1	8	1	1		2009	2	1		2	2	2	2	2	2	2	1	2	2	3		0		1			2		1	2	2	1	3	1	2		2	2	2	2	1	1	1	1
300364	2	1977	3	1		1	4	3	1		2009	4	2		2	2	2	2	2	2	2	2	2	2	5		1	2	2							2	1	2	1	1	8	2	2	2	2	1	1	1	1
300370	2	1987	7	1		1	9	1	1		2007	10	1		2	2	2	2	2	2	2	1	2	2	3		0		2							2	1	1	1	1	8	2	2	2	2	1	1	1	1
300387	2	1989	2	1		1	9	1	1		2008	1	2		2	2	2	2	2	2	2	1	2	2	3		0		2							2	1	2	1	1	8	2	2	2	2	1	1	1	1
300395	2	1990	6	1		1	11	1	1		2008	12	2		2	2	2	2	2	2	2	1	2	2	3		0		2							1	1	1	1	1	2	3	2	2	2	1	1	1	1
300403	2	1989	11	4		1	12	1	1		2009	5	2		2	2	2	2	2	2	2	1	2	2	3		0		2							2	1	1	1	1	2	1	2	2	2	1	1	1	1
300411	2	1987	9	1		1	8	1	1		2009	4	2		2	2	2	2	2	2	2	1	2	2	3		0		2							2	1	2	1	2		2	2	2	2	1	1	1	1
300422	2	1993	6	1		1	9	1	1		2009	3	1		2	2	2	2	2	2	2	1	2	2	3		0		2							2	1	2	1	2		2	8	2	2	1	1	1	1
300436	2	1987	6	5		2		1	1		2004	3	2		2	2	2	2	2	2	2	1	1	2	3		1	1	2							2	1	3	1	1	2	2	2	2	2	1	1	2	1
300449	2	1990	11	1		1	9	1	1		2007	6	2		2	2	2	2	2	2	2	2	2	2	3		0		2							2	1	4	1	1	8	4	2	2	2	1	1	1	1
300454	2	1990	5	1		1	9	1	1		2009	3	2		2	2	2	2	2	2	2	1	2	2	3		0		2							2	1	8	1	2		8	2	2	2	1	1	1	1
300468	2	1993	3	4		1	9	1	1		2008	5	1		2	2	2	2	2	2	2	2	2	2	3		0		2							2	1	4	1	1	8	4	1	2	2	1	1	1	1
300479	2	1992	7	1		1	9	1	1		2009	3	1		2	2	2	2	2	2	2	1	2	2	3		0		2							2	1	2	1	2		2	2	2	2	1	1	1	1
300483	2	1989	3	1		1	6	1	1		2009	1	1		2	2	2	2	2	2	2	1	1	2	3		2	1	1			1		2	2	2	2		1	2		2	2	2	2	1	1	1	1
300497	2	1993	5	1		1	7	1	1		2008	4	1		2	2	2	2	2	2	2	1	1	2	3		2	1	2							2	1	1	1	1	2	2	2	2	2	1	1	1	1
300505	2	1993	4	1		1	8	1	1		2008	12	1		2	2	2	2	2	2	2	2	2	2	3		0		2							2	2		1	2		4	2	8	2	1	1	1	1
300516	2	1987	10	1		1	9	1	1		2005	1	1		2	2	2	2	2	2	2	1	2	2	3		0		2							2	1	2	1	1	2	2	2	2	2	1	1	1	1
300522	2	1993	4	6		1	5	1	1		2009	5	1		2	2	2	2	2	2	2	2	2	2	3		0		2							2	2		1	2		8	2	8	2	1	1	1	1
300531	2	1988	7	6		1	9	1	1		2009	4	1		2	2	2	2	2	2	2	1	2	2	3		0		2							2	1	8	1	2		8	2	2	2	1	1	1	1
300546	2	1989	9	1		1	10	3	1		2007	8	1		2	2	2	2	2	2	2	1	2	2	3		1	2	2							1	1	8	1	1	2	3	2	2	2	1	1	1	1
300557	2	1991	7	1		1	12	1	2		2009	4	99		2	2	2	2	2	2	2	1	2	2	3		0		2							1	1	4	1	1	2	8	2	2	2	1	1	1	1
300560	2	1992	3	1		1	10	1	1		2009	1	2		2	2	2	2	2	2	2	1	2	2	3		0		1			1		3	2	1	1	3	1	1	2	1	2	2	2	1	1	1	1
300585	2	1992	7	1		1	9	1	1		2008	5	1		1	2	2	2	2	2	2	2	2	2	3		0		2							2	1	1	1	2		1	2	2	2	1	1	1	1
300598	2	1988	2	1		1	9	1	2		2009	5	1		2	2	2	2	2	2	2	1	2	2	3		0		2							2	2		1	1	2	8	2	2	2	1	1	1	1
300609	2	1992	9	1		1	7	1	1		2008	6	1		2	2	2	2	2	2	2	1	2	2	3		0		2							2	1	2	1	2		2	2	2	2	1	1	1	1
300614	2	1992	9	1		1	8	1	1		2009	2	2		2	2	2	2	2	2	2	1	2	2	3		2	2	2							2	1	2	1	2		2	2	2	2	1	1	1	1
300622	2	1991	7	1		1	2	1	1		2008	10	2		2	2	2	2	2	2	2	1	2	2	3		0		1		2			1	2	2	1	3	1	1	2	3	2	2	2	1	1	1	1
300630	2	1989	9	1		1	10	1	1		2006	7	1		2	2	2	2	2	2	2	2	1	2	3		1	2	2							2	1	4	1	2		4	2	2	2	1	1	1	1
300647	2	1989	2	8	??×	1	2	1	1		2008	3	1		2	2	2	2	2	2	2	1	2	2	3		1	2	1		1			3	1	1	1	2	1	1	8	2	2	2	2	1	1	2	1
300658	2	1987	4	1		1	5	1	1		2009	3	2		2	2	2	2	2	2	2	1	2	2	3		0		2							2	1	8	1	2		4	2	2	2	1	1	1	1
300664	2	1985	7	1		1	9	3	1		2008	9	2		2	2	2	2	2	2	2	1	2	2	3		1	2	2							2	1	2	1	1	2	2	2	2	2	1	1	1	1
300672	2	1992	5	1		1	9	1	1		2008	5	1		2	2	2	2	2	2	2	1	2	2	3		0		2							2	1	8	1	1	2	4	2	2	2	1	1	1	1
300686	2	1987	8	1		1	9	1	2		2006	3	1		2	2	2	2	2	2	2	1	2	2	3		0		2							1	1	2	1	1	2	2	2	2	2	1	1	1	1
300699	2	1993	3	1		1	9	1	1		2009	4	1		2	2	2	2	2	2	2	1	2	2	3		0		2							2	1	3	1	1	8	3	2	2	2	1	1	1	1
300705	2	1978	11	1		1	7	3	1		2008	6	1		2	2	2	2	1	2	2	1	2	2	3		2	2	2							2	1	2	1	1	8	2	2	2	2	1	1	1	1
300713	2	1978	4	1		1	15	1	1		2008	11	2		2	2	2	2	2	2	2	2	2	2	3		0		2							2	2		1	1	2	1	2	1	2	1	1	1	2
300721	2	1983	10	1		1	7	1	1		2005	3	1		2	2	2	2	2	2	2	1	2	2	3		0		2							2	1	2	1	1	8	2	2	2	2	1	1	1	1
300739	2	1992	5	5		1	5	1	1		2007	3	1		2	2	2	2	2	2	2	1	2	2	3		0		2							2	1	8	1	2		8	2	2	2	1	1	1	1
300743	2	1991	4	5		1	6	1	1		2009	4	2		2	2	2	2	2	2	2	1	2	1	3		0		1				1	5	2	2	1	2	1	2		3	2	2	2	1	1	1	1
300754	2	1989	10	1		1	8	1	2		2008	3	2		2	2	2	2	2	2	2	1	2	2	3		0		2							2	1	2	1	1	8	4	2	2	2	1	1	1	1
300768	2	1993	5	1		1	9	1	1		2009	4	2		2	2	2	2	2	2	2	1	2	2	3		0		2							2	1	2	1	2		2	2	2	2	1	1	1	1
300776	2	1987	11	4		1	10	1	1		2008	3	1		2	2	2	2	2	2	2	1	1	2	3		0		2							2	1	3	1	1	8	3	2	2	2	1	1	1	1
300782	2	1978	10	1		1	10	6	1		2006	6	1		2	2	2	2	2	2	2	1	2	2	3		2	2	1			1		2	2	2	1	3	1	8		3	2	2	2	1	1	1	1
300790	2	1991	8	1		1	10	1	1		2008	8	1		2	2	2	2	2	2	2	1	2	2	3		0		2							2	1	3	1	2		2	2	2	2	1	1	1	1
300801	2	1988	5	1		1	6	1	1		2008	5	1		2	1	2	2	2	2	2	1	2	2	3		1	2	2							2	1	2	1	1	2	8	2	2	2	1	1	1	1
300817	2	1989	12	1		1	9	1	1		2008	8	1		2	2	2	2	2	2	2	1	2	2	3		2	2	2							1	1	2	1	1	8	2	2	2	2	1	1	1	1
300825	2	1989	2	1		1	12	1	1		2009	4	2		2	2	2	2	2	2	2	1	2	2	3		1	1	2							2	1	8	1	1	8	2	2	2	2	1	1	1	1
300837	2	1990	4	5		1	9	1	1		2008	11	1		2	2	2	2	2	2	2	1	2	2	3		0		1		1			5	2	2	1	1	1	2		3	2	2	2	1	1	1	1
300840	2	1992	7	1		1	9	1	1		2008	3	1		2	2	2	2	2	2	2	1	2	2	3		1	2	1		3			1	2	2	1	2	1	1	8	2	2	2	2	1	1	1	1
300851	2	1992	12	1		1	9	1	1		2009	3	1		2	2	2	2	2	2	2	1	2	2	3		0		1			1		1	2	2	1	1	1	2		3	2	2	2	1	1	1	1
300866	2	1992	6	1		1	11	1	1		2009	3	1		2	2	2	2	2	2	2	2	2	2	3		0		2							2	1	2	1	2		8	2	2	2	1	1	1	1
300879	2	1989	6	1		1	9	1	1		2009	4	2		2	2	2	2	2	2	2	1	2	2	3		0		2							2	1	1	1	2		2	2	2	2	1	1	1	1
300884	2	1992	2	1		1	11	1	1		2009	5	1		2	2	2	2	2	2	2	1	2	2	3		0		1			3		1	2	2	1	8	1	2		8	2	2	2	1	1	1	1
300892	2	1987	7	1		1	12	1	1		2009	3	1		2	2	2	2	2	2	2	1	2	2	3		0		2							2	1	3	1	1	2	2	2	2	2	1	1	1	1
300903	2	1992	9	4		1	5	1	1		2009	2	1		2	2	2	2	2	2	2	2	2	2	3		1	1	2							2	1	8	1	2		8	2	2	2	1	1	1	1
300928	2	1989	12	5		2		1	1		2008	4	2		2	2	2	2	2	2	2	1	2	2	3		0		2							2	1	1	1	1	8	2	2	2	2	1	1	2	1
300931	2	1989	7	1		1	9	1	1		2009	3	1		2	2	2	2	2	2	2	1	2	2	3		1	2	2							2	1	8	1	1	8	8	2	2	2	1	1	1	1
300946	2	1991	5	1		1	7	1	1		2007	3	2		2	2	2	2	2	2	2	1	2	2	3		0		2							2	1	2	1	2		2	2	2	2	1	1	1	1
300957	2	1985	10	1		1	12	1	1		2009	4	1		2	2	2	2	2	2	2	1	2	2	3		2	2	2							2	1	1	1	1	2	2	2	2	2	1	1	1	1
300965	2	1989	10	1		1	11	1	1		2005	7	1		2	1	2	2	1	2	2	1	2	2	3		1	1	2							1	1	1	1	1	2	2	2	2	2	1	1	1	1
300978	2	1990	1	1		1	9	1	1		2009	3	1		2	2	2	2	2	2	2	2	2	2	3		0		2							2	1	8	1	2		8	2	2	2	1	1	1	1
300989	2	1990	11	1		1	10	1	1		2009	3	2		2	2	2	2	2	2	2	1	2	2	3		0		1		1			1	2	2	1	8	1	1	8	8	2	2	2	1	1	1	1
300994	2	1987	8	1		1	12	1	1		2005	5	1		2	2	2	2	2	2	2	1	1	2	3		1	1	2							2	1	8	1	1	8	8	2	2	2	1	1	1	1
301002	2	1993	4	5		1	9	1	1		2009	3	1		2	1	2	2	1	2	2	1	2	2	3		0		2							2	1	2	1	2		2	2	2	2	1	1	1	1
301013	2	1989	6	1		1	11	1	1		2009	3	1		2	2	2	2	2	2	2	1	2	2	3		0		2							2	1	8	1	2		8	2	2	2	1	1	1	1
301029	2	1991	12	1		1	9	1	1		2009	4	1		2	2	2	2	2	2	2	2	2	2	3		0		2							2	1	4	1	1	8	4	2	2	2	1	1	1	1
301035	2	1989	5	1		1	9	1	1		2009	1	1		2	2	2	2	2	2	2	1	1	2	3		1	2	2							2	1	4	1	1	2	4	2	2	2	1	1	1	1
301042	2	1986	10	1		1	13	1	1		2007	10	1		2	1	2	2	2	2	2	1	2	2	3		0		2							2	1	8	1	1	2	2	2	2	2	1	1	1	1
301050	2	1987	8	1		1	9	1	1		2009	3	1		2	2	2	2	2	2	2	1	2	2	3		0		2							2	2		1	2		1	2	2	2	1	1	1	1
301068	2	1987	3	5		1	4	3	1		2007	3	1		2	2	2	2	2	2	2	1	1	2	3		1	2	2							2	1	1	1	1	8	3	2	2	2	1	1	1	1
301077	2	1988	1	4		1	12	1	1		2009	2	1		2	2	2	2	2	2	2	1	1	2	3		1	1	2							2	1	8	1	2		8	2	2	2	1	1	1	1
301081	2	1990	5	1		1	9	1	1		2009	4	1		2	2	2	2	2	2	2	1	2	2	3		0		2							2	2		2
301094	2	1993	5	1		1	1	1	1		2009	4	1		2	2	2	2	2	2	2	1	2	2	3		0		2							2	2		2
301105	2	1991	11	2		1	9	1	1		2009	4	1		2	2	2	2	2	2	2	1	2	2	3		0		2							2	1	8	1	2		8	2	2	2	1	1	8	8
301112	2	1989	10	1		1	9	1	1		2009	4	1		2	1	2	2	2	2	2	1	2	2	3		1	2	2							2	1	8	1	1	2	8	2	2	2	1	1	1	1
301123	2	1989	5	2		2		1	1		2009	4	1		2	2	2	2	2	2	2	1	2	2	3		1	2	2							2	2		1	2		2	2	2	2	1	1	2	1
301139	2	1991	8	1		1	12	1	1		2009	4	2		2	2	2	2	2	2	2	1	2	2	3		0		1			1		2	2	1	2		1	1	2	3	2	2	2	1	1	1	1
301147	2	1986	12	4		1	2	1	1		2008	5	1		2	2	2	2	2	2	2	1	2	2	3		1	2	2							2	1	8	1	1	8	8	2	2	2	1	1	1	1
301151	2	1993	6	8	?ì?·?	1	6	1	1		2009	3	1		2	2	2	2	2	2	2	1	2	2	3		0		2							2	2		1	2		1	2	2	2	1	1	1	1
301164	2	1983	11	1		1	9	1	1		2006	9	1		2	2	2	2	2	2	2	1	2	2	3		0		1			1		2	2	1	1	2	1	1	2	2	2	2	2	1	1	1	1
301170	2	1990	7	4		1	2	1	1		2009	3	1		2	2	2	2	2	2	2	1	2	2	3		0		2							2	2		2
301188	2	1992	9	4		1	9	1	1		2009	4	1		2	2	2	2	2	2	2	1	2	2	3		0		2							2	1	8	1	2		2	2	2	2	1	1	1	1
301196	2	1993	6	4		1	9	1	1		2009	5	1		2	2	2	2	2	2	2	1	2	2	3		0		2							2	1	2	1	2		2	2	2	2	1	1	1	1
301202	2	1993	4	1		1	2	1	1		2009	4	1		2	1	2	2	2	2	2	1	2	1	3		0		2							2	2		1	2		8	2	2	2	1	1	1	1
301215	2	1989	6	1		1	12	1	1		2009	4	1		2	1	2	2	2	2	2	1	2	2	3		0		2							2	1	8	1	2		8	2	2	2	1	1	1	1
301226	2	1982	5	2		1	5	3	1		2009	4	1		2	2	2	2	2	2	2	1	2	2	3		2	2	2							2	2		2
301231	2	1983	10	5		1	1	5	1		2009	4	1		2	2	2	2	2	2	2	1	1	2	3		2	1	2							2	2		1	2		2	2	2	2	1	1	1	1
301244	2	1990	7	5		1	9	1	1		2008	2	1		2	2	2	2	2	2	2	1	1	2	1		2	2	2							2	1	2	1	1	2	2	2	2	2	1	1	1	1
301259	2	1990	6	1		1	9	1	1		2009	4	1		2	2	2	2	2	2	2	1	2	2	3		0		2							2	2		1	2		2	2	2	2	1	1	1	1
301267	2	1988	6	4		1	12	1	1		2009	5	1		2	2	2	2	2	2	2	2	1	2	3		1	2	2							2	2		1	2		4	2	2	2	1	1	2	2
301278	2	1990	5	4		1	9	1	1		2009	3	1		2	2	2	2	2	2	2	1	2	2	3		0		2							2	1	8	1	2		8	2	2	2	1	1	8	1
301280	2	1980	1	1		1	5	5	1		2002	2	1		2	1	2	2	2	2	2	1	1	2	3		8	1	2							2	1	1	1	2		1	2	2	2	1	1	1	1
301293	2	1984	10	1		1	6	1	1		2008	4	1		2	1	2	2	2	2	2	1	2	2	3		0		2							2	1	8	1	1	2	8	2	2	2	1	1	1	1
301306	2	1991	12	4		2		1	1		2008	12	1		2	2	2	2	2	2	2	1	2	2	3		0		2							2	1	8	1	1	8	8	2	2	2	1	1	1	1
301311	2	1986	7	1		1	9	1	1		2004	2	1		2	2	2	2	2	2	2	1	1	2	3		1	1	1		1			1	2	2	1	2	1	1	2	8	2	2	2	1	1	1	1
301322	2	1986	10	1		1	9	1	1		2008	1	1		2	2	2	2	2	2	2	1	1	2	3		1	2	1			1		2	2	1	1	1	1	1	2	1	2	2	2	1	1	1	1
301335	2	1986	3	8	??×	2		1	1		2008	1	1		2	2	2	2	2	2	2	1	2	2	3		0		2							2	1	2	1	1	8	2	2	2	2	1	1	1	1
301350	2	1990	8	6		1	12	1	1		2008	10	1		2	2	2	2	2	2	2	1	2	2	3		0		2							2	1	2	1	1	2	2	2	2	2	1	1	1	1
301363	2	1991	11	1		1	9	1	1		2009	1	1		2	2	2	2	2	2	2	1	1	2	3		1	2	2							2	1	2	1	2		2	2	2	2	1	1	1	1
301374	2	1990	3	1		1	3	1	1		2009	3	1		2	2	2	2	2	2	2	1	2	2	3		0		2							2	1	8	1	2		8	2	2	2	1	1	8	8
301389	2	1985	9	1		1	11	1	1		2003	6	1		2	2	2	2	2	2	2	1	2	2	3		0		2							2	1	2	1	1	2	2	2	2	2	1	1	1	1
301397	2	1987	7	6		1	5	1	1		2009	4	1		2	2	2	2	2	2	2	1	2	2	3		0		2							2	1	8	1	1	2	8	2	2	2	1	1	1	8
301416	2	1991	6	8	??×	1	7	1	1		2008	5	1		2	2	2	2	2	2	2	1	2	2	3		0		2							2	1	2	1	1	8	2	2	2	2	1	1	1	1
301421	2	1992	11	1		1	9	1	1		2009	2	1		2	2	2	2	2	2	2	1	2	2	1		0		2							2	2		1	1	8	8	2	2	2	1	1	1	8
301434	2	1993	4	7		1	5	1	1		2009	4	1		2	2	2	2	2	2	2	1	2	2	3		0		2							2	2		1	2		2	2	2	2	1	1	2	1
301449	2	1989	9	4		2		1	1		2008	4	1		2	2	2	2	2	2	2	1	2	2	3		0		2							2	1	8	1	1	8	2	2	2	2	1	1	1	1
301457	2	1989	10	1		1	11	1	1		2008	1	1		2	2	2	2	2	2	2	2	2	2	3		0		2							2	2		1	2		4	2	1	2	1	1	1	1
301468	2	1990	5	1		1	12	1	1		2008	9	1		2	2	2	2	2	2	2	1	2	2	3		0		2							2	2		1	1	8	8	2	2	2	1	1	8	8
301473	2	1989	11	1		1	12	1	1		2009	3	2		2	2	2	2	2	2	2	1	2	2	3		0		2							2	1	4	1	2		4	2	2	2	1	1	1	1
301480	2	1990	11	1		1	9	1	1		2009	2	2		2	2	2	2	2	2	2	1	2	2	3		0		2							2	2		2
301497	2	1992	9	4		1	7	1	1		2008	5	1		2	2	2	2	2	2	2	1	2	2	3		0		2							2	1	1	1	1	2	2	2	2	2	1	1	1	1
301508	2	1985	7	1		1	9	1	1		2009	5	2		2	2	2	2	2	2	2	1	2	2	3		0		1		1			2	2	1	1	2	1	1	2	2	2	2	2	1	1	1	1
301514	2	1986	3	1		1	6	1	1		2009	4	1		2	2	2	2	2	2	2	1	2	2	3		0		2							2	2		1	2		8	2	2	2	1	1	1	1
301522	2	1982	10	1		1	9	1	1		2008	6	1		2	2	2	2	2	2	2	1	2	2	3		0		2							2	1	4	1	2		4	2	2	2	1	1	1	1
301536	2	1990	8	4		1	10	4	1		2009	3	1		2	1	2	2	2	2	2	1	2	2	3		0		2							2	1	8	1	2		8	2	2	2	1	1	8	8
301549	2	1985	7	1		1	6	1	1		2009	1	2		2	2	2	2	2	2	2	1	1	2	3		1	1	1			1		2	2	2	1	2	1	2		2	2	2	2	1	1	2	1
301555	2	1987	6	4		1	10	1	1		2009	3	1		2	2	2	2	2	2	2	1	1	2	3		1	2	1			1		2	2	2	1	2	1	2		2	2	2	2	1	1	1	1
301563	2	1984	2	1		1	2	1	1		2009	2	1		2	1	2	2	2	2	2	1	2	2	3		0		2							2	1	2	1	1	8	2	2	2	2	1	1	1	1
301571	2	1990	11	4		1	9	1	1		2009	3	1		2	2	2	2	2	2	2	1	2	2	3		0		2							2	1	8	1	2		8	2	2	2	1	1	8	8
301581	2	1987	1	1		1	11	3	1		2009	3	1		2	2	2	2	2	2	2	1	2	2	3		1	2	2							2	1	2	1	2		2	2	2	2	1	1	1	1
301596	2	1986	10	4		1	9	1	1		2009	4	1		2	2	2	2	2	2	2	1	2	2	3		0		2							2	1	4	1	2		8	2	2	1	1	1	2	2
301607	2	1990	12	1		1	5	1	1		2009	4	1		2	2	2	2	2	2	2	1	2	2	3		0		2							2	2		1	2		1	2	2	2	1	1	1	1
301610	2	1982	9	7		1	6	3	1		2009	3	1		2	2	2	2	2	2	2	1	1	2	3		4	2	2							2	2		2
301623	2	1978	12	1		1	5	1	1		2009	5	1		2	2	2	2	2	2	2	1	2	2	3		1	2	1		1			2	2	2	2		1	1	2	2	2	2	2	1	1	1	1
301638	2	1989	12	1		1	12	1	1		2008	1	1		2	2	2	2	2	2	2	2	2	2	3		0		2							2	2		1	2		3	2	2	2	1	1	1	1
301649	2	1988	8	8	??×	1	9	1	1		2009	2	1		2	2	2	2	2	2	2	1	2	2	3		0		2							2	1	2	1	2		1	2	2	2	1	1	1	1
301654	2	1987	4	1		1	9	1	1		2008	12	2		2	2	2	2	2	2	2	1	1	2	3		1	2	2							1	1	8	1	1	2	8	2	2	2	1	1	1	1
301662	2	1989	1	1		1	9	1	1		2009	3	1		2	2	2	2	2	2	2	1	2	2	3		0		2							2	1	8	1	2		2	2	8	2	1	1	1	1
301675	2	1991	6	4		2		1	1		2009	3	1		2	2	2	2	2	2	2	1	2	2	3		0		2							2	2		1	2		2	2	2	2	1	1	1	1
301682	2	1981	12	1		1	9	1	1		2009	4	1		2	2	2	2	2	1	2	1	2	2	3		0		2							2	2		1	2		8	2	2	2	1	1	2	1
301693	2	1984	2	4		1	2	3	1		2009	3	1		2	2	2	2	2	2	2	1	1	2	3		3	2	2							2	2		1	2		8	2	2	2	1	1	8	8
301709	2	1990	12	8	×?	2		1	1		2009	1	1		2	2	2	2	2	2	2	1	2	2	3		0		2							2	2		1	2		8	8	2	2	1	1	8	2
301717	2	1991	5	4		1	12	1	1		2009	5	1		2	2	2	2	2	2	2	1	2	2	3		0		2							2	1	8	1	2		8	2	2	2	1	1	8	8
301721	2	1981	1	1		1	5	1	1		2005	8	1		2	2	2	2	2	2	2	1	1	2	3		1	1	2							2	1	3	1	2		3	2	2	2	1	1	1	1
301748	2	1975	8	1		1	8	5	1		2005	11	1		2	2	2	2	2	2	2	1	2	2	3		0		2							2	2		1	1	8	8	2	2	2	1	1	8	8
301753	2	1977	10	4		1	2	5	1		2009	3	2		2	2	2	2	2	2	2	1	2	2	3		0		2							2	2		1	2		2	2	2	2	1	1	1	1
301769	2	1987	6	1		1	6	3	1		2009	4	2		2	2	2	2	2	2	2	1	1	2	2		2	2	2							1	1	3	1	2		3	2	2	2	1	1	1	1
301775	2	1989	7	1		1	7	1	1		2009	4	1		2	2	2	2	2	2	2	1	2	2	3		0		2							2	1	8	1	1	8	8	2	2	2	1	1	8	8
301782	2	1992	8	6		1	6	1	1		2009	4	1		2	2	2	2	2	2	2	1	2	2	3		0		2							2	2		1	2		2	2	2	2	1	1	1	1
301790	2	1993	6	6		1	9	1	1		2009	4	1		2	2	2	2	2	2	2	1	2	2	3		0		2							2	2		1	2		8	2	2	2	1	1	1	1
301808	2	1993	1	4		1	8	1	1		2009	3	1		2	2	2	2	2	2	2	1	2	2	3		0		2							2	2		1	2		8	2	2	2	1	1	8	8
301816	2	1976	11	1		1	6	5	1		2009	1	1		2	2	2	2	2	2	2	2	1	2	3		5	2	2							2	1	4	1	2		4	2	1	8	1	1	1	1
301827	2	1974	8	1		1	2	3	1		2008	4	1		2	2	2	2	2	2	2	1	1	2	1		5	1	2							2	1	8	1	2		8	2	2	2	1	1	8	8
301831	2	1976	10	1		1	10	5	1		2009	3	2		2	2	2	2	2	2	2	2	2	2	3		1	2	2							2	1	1	2
301844	2	1976	3	1		1	8	5	1		2008	3	1		2	2	2	2	2	2	2	1	1	2	3		2	2	2							2	1	2	1	1	2	2	2	2	2	1	1	1	1
301859	2	1992	3	4		2		1	1		2009	3	1		2	2	2	2	2	2	2	1	2	2	3		0		2							2	2		2
301863	2	1992	6	4		2		1	1		2009	3	1		2	1	2	2	2	2	2	1	2	2	3		0		2							2	2		2
301874	2	1983	6	4		2		1	1		2002	4	1		2	2	2	2	2	2	2	2	1	2	3		0		2							2	2		1	2		4	2	1	2	1	1	1	1
301886	2	1983	2	6		1	1	1	1		2008	8	1		2	2	2	2	2	2	2	1	2	2	1		0		2							2	2		1	1	8	8	2	2	2	1	1	8	8
301892	2	1985	5	4		1	5	5	1		2009	1	1		2	2	2	2	2	2	2	1	2	2	3		2	2	2							2	1	2	1	2		1	2	2	2	1	1	1	1
301900	2	1982	5	1		1	5	5	1		2009	3	1		2	1	2	2	2	2	2	1	1	2	3		1	1	2							2	1	2	1	1	2	8	2	2	2	1	1	1	1
301911	2	1988	7	1		1	9	1	1		2008	1	1		2	2	2	2	2	2	2	1	2	2	3		0		2							2	2		1	2		1	2	2	2	1	1	1	1
301927	2	1978	6	2		1	3	5	1		2008	6	2		2	2	2	2	2	2	2	1	1	2	3		1	2	2							2	2		1	2		8	2	2	2	1	1	8	8
301935	2	1978	7	1		1	12	3	1		2008	4	1		2	2	2	2	2	2	2	1	1	2	3		4	2	2							1	1	3	1	1	2	3	2	2	2	1	1	1	1
301944	2	1987	3	1		1	9	3	1		2009	2	1		2	2	2	2	2	2	2	2	2	2	3		1	2	2							2	2		1	1	2	4	2	1	2	1	1	1	1
301958	2	1981	12	1		1	5	5	1		2009	2	1		2	2	2	2	2	2	2	1	1	2	3		2	2	2							2	2		1	1	2	1	2	2	2	1	1	1	1
301969	2	1993	5	4		2		1	1		2008	3	1		2	2	2	2	2	2	2	1	2	2	3		0		2							2	1	2	1	1	8	2	2	2	2	1	1	1	1
301973	2	1979	2	1		1	6	3	1		2009	4	1		2	2	2	2	2	2	2	1	2	2	3		1	2	2							2	1	2	1	2		2	2	2	2	1	1	1	1
301981	2	1988	7	4		1	5	3	1		2007	4	1		2	2	2	2	2	2	2	1	2	2	3		0		2							2	1	2	1	1	8	2	2	2	2	1	1	2	1
301997	2	1990	6	6		1	11	1	1		2009	4	1		2	1	2	2	2	2	2	1	2	2	3		0		2							2	1	8	1	2		8	2	2	2	1	1	1	1
302005	2	1985	11	1		1	8	1	1		2009	5	1		2	1	2	2	2	2	2	1	2	2	3		0		1			2		1	2	2	2		1	2		2	2	2	2	1	8	8	1
302016	2	1984	4	6		1	3	1	1		2008	2	1		2	2	2	2	2	2	2	1	1	2	3		4	1	2							2	2		1	2		2	2	2	2	1	1	1	1
302022	2	1986	6	1		1	12	1	1		2009	4	1		2	2	2	2	2	2	2	2	2	2	3		0		2							2	2		1	2		4	2	1	1	1	1	1	1
302030	2	1985	10	1		1	12	3	1		2009	3	1		2	2	2	2	2	2	2	1	1	2	3		3	2	2							2	1	2	1	2		2	2	2	2	1	1	1	1
302049	2	1986	12	6		1	9	3	1		2009	4	1		2	2	2	2	2	2	2	2	2	1	3		1	2	1			1		2	2	2	1	2	1	2		2	2	2	2	1	1	1	1
302053	2	1986	10	1		1	9	3	1		2009	3	1		2	2	2	2	2	2	2	1	1	2	1		2	2	2							2	2		1	2		8	2	2	2	1	1	8	8
302064	2	1983	7	8	??×	1	2	5	1		2009	3	1		2	1	2	2	2	2	2	1	1	2	3		2	1	2							2	2		1	1	2	8	2	2	8	1	1	1	1
302078	2	1992	12	5		1	3	1	1		2009	4	1		2	2	2	2	2	2	2	1	2	2	6		0		2							2	2		2
302086	2	1992	11	5		2		1	1		2009	5	1		2	2	2	2	2	2	2	1	2	2	3		0		2							2	2		1	2		2	2	2	2	1	1	1	1
302092	2	1982	2	1		1	9	1	1		2003	3	1		2	2	2	2	2	2	2	1	1	2	3		2	2	1			1		2	2	2	1	2	1	1	2	2	2	2	2	1	1	1	1
302100	2	1984	10	1		1	12	1	1		2006	11	2		2	2	2	2	2	2	2	1	1	2	3		1	2	1			1		2	2	2	1	3	1	1	2	3	2	2	2	1	1	1	1
302111	2	1993	6	1		1	10	1	3		2009	4	1		2	2	2	2	2	2	2	1	2	2	3		0		2							2	1	2	1	2		2	2	2	2	1	1	1	1
302127	2	1983	9	1		1	9	1	1		2006	8	1		2	2	2	2	2	2	2	1	2	2	3		2	1	1			2		1	1	2	1	3	1	1	8	8	2	2	2	1	1	1	1
302135	2	1988	10	1		1	9	1	1		2007	9	2		2	2	2	2	2	2	2	1	1	2	3		2	1	2							2	1	4	1	1	8	4	2	2	2	1	1	1	1
302140	2	1989	7	1		1	10	1	1		2007	2	1		2	2	2	2	2	2	2	1	2	2	3		1	1	2							2	1	2	1	1	2	2	2	2	2	1	1	1	1
302157	2	1988	4	1		1	9	1	1		2008	3	1		2	2	2	2	2	2	2	1	2	2	3		1	1	2							2	1	2	1	1	2	2	2	2	2	1	1	1	1
302168	2	1991	10	1		1	6	1	1		2008	10	1		2	2	2	2	2	2	2	1	2	2	3		0		2							2	1	2	1	1	2	2	2	2	2	1	1	1	1
302174	1	1983	12	1		1	10	1	2		2007	8	1		2	2	2	2	2	2	2	1	2	2	3		1	2	2							1	1	8	1	2		8	2	2	2	1	1	1	1
302182	1	1984	11	4		1	7	1	2		2006	6	1		1	2	1	2	2	2	2	1	2	2	3		0		1	1				5	2	1	1	4	2
302196	1	1979	2	1		1	9	3	5		2003	4	1		2	2	2	2	2	2	2	1	2	2	3		0		2							2	1	4	1	1	2	4	2	2	2	1	1	1	1
302209	1	1975	7	1		1	5	3	2		2007	12	1		2	2	2	2	1	2	2	1	2	2	3		2	2	1			5		1	2	2	1	1	1	2		1	2	2	2	1	1	1	1
302213	1	1979	2	1		1	12	5	2		2009	4	2		2	1	2	2	2	2	2	1	1	2	3		5	2	2							2	1	4	1	1	8	4	2	2	2	1	1	1	1
302221	1	1968	4	1		1	12	1	2		2006	11	1		1	2	2	2	2	2	2	1	1	2	3		3	2	1	1				4	2	1	1	4	1	2		4	2	2	2	1	1	1	8
302233	1	1982	6	1		1	15	1	2		2008	6	2		2	2	2	2	2	2	2	1	2	2	3		2	2	1	1				3	1	1	1	3	1	1	2	3	2	2	2	1	1	1	1
302249	1	1985	10	1		1	9	1	5		2009	2	1		2	2	2	2	1	2	2	1	2	2	3		2	2	1		3			2	2	1	1	8	1	1	2	1	2	2	2	1	1	1	1
302255	1	1986	12	1		1	10	3	5		2009	3	2		2	2	2	2	2	2	2	1	1	2	3		3	2	1	1				3	1	2	1	3	1	1	2	3	2	2	2	1	1	1	1
302262	1	1986	2	3		1	13	1	2		2008	6	1		2	1	2	2	2	1	2	1	2	2	5		1	2	2							2	1	2	1	2		2	2	2	2	1	1	1	1
302270	1	1979	5	3		1	9	3	2		2008	6	2		1	2	2	2	2	2	2	1	1	2	3		3	2	1	1				5	2	2	1	3	1	1	2	3	2	2	2	1	1	1	2
302288	1	1987	9	3		1	9	1	5		2008	6	2		2	2	2	2	2	2	2	1	2	2	3		0		1	1				2	2	2	1	4	1	1	2	4	2	2	2	1	1	1	1
302296	1	1988	12	1		1	12	1	3		2008	12	1		1	1	2	2	1	2	2	1	2	2	3		0		1	1				3	1	2	1	2	1	1	2	2	2	2	2	1	1	1	1
302307	1	1986	8	1		1	8	1	3		2008	12	1		2	2	2	2	2	2	2	1	2	2	3		2	2	1	1				2	1	1	1	2	1	2		2	2	2	2	1	1	1	1
302311	1	1984	2	8	????×	1	9	1	3		2009	2	2		2	1	2	2	2	2	2	1	2	2	3		2	2	1		1			1	2	2	1	2	1	1	8	8	2	2	2	1	1	1	1
302324	1	1986	8	3		1	12	1	5		2008	3	1		1	2	2	2	2	2	2	1	2	2	3		1	2	1		1			2	1	2	1	1	1	1	2	2	2	2	2	1	1	1	1
302335	1	1983	6	3		1	9	5	5		2008	5	2		2	1	2	2	2	2	2	1	2	2	3		2	2	1		2			1	1	1	1	3	1	1	2	3	2	2	2	1	1	1	1
302342	1	1987	9	1		1	9	1	5		2009	3	2		2	2	2	2	2	2	2	1	1	2	3		1	2	1	1				1	2	2	1	2	1	2		4	2	8	2	1	1	1	1
302353	1	1988	1	1		1	9	1	3		2007	6	2		2	2	2	2	2	2	1	1	2	2	3		2	2	1		3			2	1	1	1	2	1	2		2	2	2	2	1	1	1	1
302369	1	1992	9	8	??×	1	7	1	3		2008	12	2		2	2	2	2	2	2	2	1	2	2	3		0		2							2	1	2	1	2		2	2	2	2	1	1	1	1
302377	1	1988	8	1		1	9	1	2		2008	6	2		2	1	2	2	2	2	2	1	1	2	3		1	2	1		2			5	2	1	1	3	1	2		3	2	1	2	1	1	1	1
302381	1	1990	4	5		1	7	1	2		2008	10	2		1	2	2	2	1	2	2	1	2	2	3		0		1	1				3	2	2	1	3	2
302394	1	1987	11	1		1	6	1	3		2009	3	1		2	2	2	2	2	2	2	1	2	2	3		1	2	2							2	2		1	2		2	2	8	2	1	1	1	1
302400	1	1974	4	1		1	5	3	5		2009	1	1		2	1	2	2	2	2	2	1	2	2	3		4	2	2							2	1	2	1	2		2	2	2	2	1	1	1	1
302418	1	1972	8	1		1	6	5	2		2005	6	1		2	1	2	2	2	2	2	1	1	1	5		2	2	1			2		3	2	1	1	3	1	2		3	8	8	1	1	1	1	2
302426	1	1984	2	1		1	9	1	3		2009	4	2		2	2	2	2	2	2	2	1	2	2	3		0		1	1				2	2	2	1	2	1	2		2	2	2	2	1	1	1	1
302431	1	1987	4	1		1	9	1	2		2007	2	1		2	2	2	2	2	2	2	1	2	2	3		0		1	1				1	2	2	1	2	1	2		2	2	2	2	1	1	1	1
302446	1	1989	4	1		1	9	1	1		2009	2	2		2	1	2	2	2	2	2	1	2	2	3		0		1		3			4	2	2	1	3	1	2		3	2	2	2	1	1	1	1
302459	1	1987	3	1		1	12	3	2		2009	3	2		2	2	2	2	2	2	2	1	2	2	3		0		1	1				3	1	1	1	2	1	2		2	2	2	2	1	1	1	1
302462	1	1986	5	1		1	9	1	1		2006	12	2		1	2	2	2	2	2	1	1	1	2	3		2	2	1	1				2	2	1	1	3	1	2		1	2	1	2	1	1	1	1
302475	1	1979	9	1		1	6	5	5		2008	1	1		2	2	2	2	2	2	2	1	1	2	3		3	2	1		3			2	2	1	1	4	1	1	2	4	2	2	2	1	1	1	1
302488	1	1974	3	1		1	10	5	2		2004	3	2		2	1	2	2	2	2	2	1	2	2	3		0		1		1			2	2	2	1	2	1	1	2	2	2	2	2	1	1	1	1
302491	1	1982	3	1		1	9	1	5		2009	1	1		2	2	2	2	2	2	2	1	1	2	3		2	2	1			2		1	2	1	1	8	1	2		8	2	2	2	1	1	1	1
302506	1	1983	11	1		1	9	3	5		2009	3	2		2	2	2	2	2	2	2	1	2	2	3		1	2	1		2			3	1	1	1	1	1	2		1	2	2	2	1	1	1	1
302517	1	1982	10	1		1	9	1	5		2007	5	2		2	2	2	2	2	2	2	1	2	2	3		0		1		3			2	2	1	1	4	1	2		4	2	2	2	1	1	1	1
302520	1	1989	10	5		1	9	1	2		2008	11	1		2	2	2	2	2	2	2	1	2	2	3		0		1		1			1	2	1	1	1	1	2		1	2	2	2	1	1	1	1
302533	1	1990	1	1		1	9	1	2		2009	4	1		2	2	2	2	2	2	2	1	2	2	3		0		1	1				2	1	2	2		1	2		1	2	2	2	1	1	1	1
302545	1	1988	12	1		1	8	1	2		2008	11	1		2	2	2	2	2	2	2	1	2	2	3		1	2	1		2			1	2	1	1	8	1	1	2	8	2	2	2	1	1	1	1
302558	1	1987	5	3		1	6	1	5		2009	4	2		2	2	2	2	2	2	2	1	2	2	3		2	2	1	1				3	1	1	1	2	1	2		2	2	2	2	1	1	1	1
302569	1	1988	8	1		1	9	1	2		2008	5	2		1	1	2	2	2	2	2	1	2	2	3		2	2	1	1				3	1	1	1	2	1	1	2	2	2	2	2	1	1	1	1
302574	1	1991	3	1		1	10	1	2		2008	12	2		2	2	2	2	2	2	2	1	2	2	3		0		1	1				4	1	1	1	8	1	2		8	2	1	2	1	1	1	1
302582	1	1983	1	4		1	9	3	1		2009	1	1		2	2	2	2	2	2	2	1	2	2	3		1	2	1			1		1	2	2	1	1	1	2		8	2	2	2	1	1	1	1
302596	1	1979	4	4		1	9	5	1		2009	1	2		2	2	2	2	2	2	2	1	2	2	3		2	2	1			3		1	2	2	1	1	1	2		1	2	2	2	1	1	1	1
302601	1	1983	4	1		1	9	1	1		2008	11	1		2	1	2	2	2	2	2	1	2	2	3		1	2	2							2	1	1	1	2		8	2	2	2	1	1	1	1
302612	1	1989	1	4		1	8	1	1		2009	2	1		2	2	2	2	2	2	2	1	2	2	3		0		1			2		1	2	2	1	1	1	2		8	2	2	2	1	1	1	1
302625	1	1987	3	1		1	6	1	1		2009	4	2		2	2	2	2	2	2	2	1	2	2	3		0		1		3			3	2	2	1	3	1	1	2	4	2	2	2	1	1	1	1
302638	1	1984	10	1		1	9	1	1		2009	1	2		2	2	2	2	2	2	2	1	2	2	3		0		1	1				2	1	2	1	2	1	1	2	2	2	2	2	1	1	1	1
302640	1	1968	2	1		1	7	3	1		2008	1	1		2	1	2	2	2	2	2	1	2	2	3		4	2	1		1			2	2	2	1	3	1	2		3	2	2	2	1	1	1	1
302653	1	1975	7	1		1	6	3	3		2008	12	1		2	2	2	2	2	2	2	1	2	2	3		3	2	1			2		1	2	2	1	8	1	1	2	8	2	8	2	1	1	1	1
302664	1	1992	5	1		1	7	3	1		2007	2	1		2	1	2	2	2	2	2	2	2	1	3		3	2	1		1			2	2	2	1	1	1	1	2	2	2	2	2	1	1	1	1
302679	1	1973	8	1		1	2	3	3		2008	10	1		2	2	2	2	2	2	2	1	2	2	3		3	2	1		1			1	2	1	1	8	1	2		8	8	8	2	1	1	1	1
302687	1	1985	11	1		1	2	1	3		2009	3	1		2	2	2	2	2	2	2	1	2	2	3		0		1			2		1	2	1	2		1	2		8	8	1	2	1	1	1	1
302698	1	1989	8	1		1	9	1	6	????	2007	5	2		2	2	2	2	2	1	2	1	2	2	3		0		1	1				3	2	2	1	2	1	1	2	2	2	2	2	1	1	1	1
302704	1	1985	10	1		1	9	1	5		2006	3	1		2	1	2	2	2	2	2	1	2	2	3		0		1	1				2	2	2	1	2	1	1	2	2	2	2	2	1	1	1	1
302710	1	1991	10	8	??×	1	9	1	5		2009	2	1		2	2	2	2	2	2	2	1	2	2	3		0		1			3		1	2	2	1	8	1	2		1	2	2	2	1	1	1	1
302727	1	1990	9	8	??×	1	9	1	6	????	2009	2	2		2	2	2	2	2	2	2	1	2	2	3		0		1		1			2	2	2	1	1	1	2		1	2	2	2	1	1	1	1
302735	1	1989	11	1		1	6	1	5		2008	3	2		2	2	2	2	2	2	2	1	2	2	3		0		2							1	1	4	1	1	2	4	2	2	2	1	1	1	1
302743	1	1963	3	1		2		3	1		2001	3	1		2	1	2	2	2	2	2	1	2	2	3		3	2	2							2	1	2	1	2		2	2	2	2	1	1	1	1
302751	1	1975	1	1		1	5	1	1		2007	1	1		2	1	2	2	2	2	2	1	2	2	3		4	2	2							2	1	2	1	2		2	2	2	2	1	1	1	1
302762	1	1967	5	1		1	6	3	1		2009	1	1		2	2	2	2	2	2	2	1	2	2	3		5	2	2							2	1	8	1	2		8	2	8	8	1	1	1	1
302776	1	1987	6	1		1	9	1	5		2008	12	1		2	2	2	2	2	2	2	1	2	2	3		0		1			1		1	2	2	1	8	1	2		8	2	2	2	1	1	1	1
302789	1	1991	9	1		1	6	1	6	??·????×	2007	12	2		2	2	2	2	2	2	2	1	2	2	3		0		1		3			2	2	2	2		1	2		2	2	2	2	1	1	1	1
302792	1	1990	10	1		1	9	2	5		2008	6	2		2	2	2	2	2	2	2	1	2	2	3		0		2							2	1	4	1	2		4	2	2	2	1	1	1	1
302805	1	1982	11	5		1	1	3	5		2009	2	9		2	2	2	2	2	2	2	1	1	2	3		2	2	2							2	1	3	1	1	2	2	2	1	2	1	1	1	1
302816	1	1985	1	3		1	9	1	2		2004	7	9		2	1	2	2	2	2	2	1	2	2	3		0		1				2	1	2	2	1	2	1	2		8	2	2	2	1	1	1	1
302821	1	1986	12	3		1	9	2	5		2009	3	2		2	2	2	2	2	2	2	1	1	2	3		1	2	1	1				5	1	1	1	2	1	1	8	2	2	8	2	1	1	2	1
302834	1	1983	7	1		1	9	1	5		2007	9	2		2	1	2	2	2	2	2	1	2	2	3		2	2	1	1				3	1	2	1	1	1	2		1	2	2	2	1	1	1	1
302849	1	1985	3	1		1	9	1	2		2009	1	1		2	2	2	2	2	2	2	1	2	2	3		0		1	1				2	1	1	1	8	1	2		1	2	2	2	1	1	1	1
302857	1	1987	10	1		1	9	1	2		2007	1	2		2	2	2	2	2	2	2	1	2	2	3		1	2	1	1				3	1	1	1	1	1	1	2	1	2	2	2	1	1	1	1
302868	1	1981	12	1		1	12	5	2		2007	4	1		2	2	2	2	1	2	2	1	2	2	3		2	2	1		2			1	1	1	1	8	1	1	2	2	2	2	2	1	1	1	1
302870	1	1991	2	1		1	8	1	2		2008	11	2		1	2	2	2	2	2	2	1	2	2	3		0		1	1				4	1	1	1	3	1	1	2	3	2	2	2	2	2	1	1
302883	1	1985	12	4		1	12	1	2		2008	8	2		2	2	2	2	2	2	2	1	1	2	3		1	2	1	1				4	1	1	1	2	1	1	8	2	2	2	2	1	1	1	1
302895	1	1991	12	1		1	8	1	2		2008	8	2		2	2	2	2	2	2	2	1	2	2	3		0		1	1				1	1	1	1	3	1	2		3	2	2	1	1	1	1	1
302902	1	1990	3	4		1	9	1	6	????	2008	11	2		1	2	2	2	2	2	2	1	2	2	3		0		1	1				3	1	1	1	2	1	1	2	2	2	2	2	1	1	1	1
302913	1	1990	8	5		1	9	1	2		2008	12	1		2	2	2	2	2	2	2	1	2	2	3		1	2	1	1				1	2	2	1	8	1	2		8	2	2	2	1	1	1	1
302929	1	1991	1	1		1	9	1	2		2009	2	2		2	2	2	2	2	2	2	1	2	2	3		0		1	1				2	1	2	1	1	1	1	2	1	2	2	2	1	1	1	1
302937	1	1990	2	1		1	9	1	3		2009	2	2		2	2	2	2	2	2	2	1	2	2	3		0		1	1				1	2	2	1	3	1	2		2	2	2	2	1	1	1	1
302941	1	1989	5	1		1	8	1	2		2009	4	1		2	2	2	2	2	2	2	1	2	2	3		2	2	1		1			1	2	1	1	8	1	2		8	2	2	2	1	1	1	1
302954	1	1988	1	4		1	9	1	3		2009	4	1		2	2	2	2	1	2	2	1	1	2	3		1	2	1	1				5	2	1	1	3	1	2		3	2	2	2	1	1	1	1
302960	1	1987	2	1		1	9	3	2		2009	4	1		2	2	2	2	2	2	1	1	1	2	3		3	2	1	1				2	1	1	1	2	1	1	8	2	2	2	2	1	1	1	1
302978	1	1988	2	1		1	9	1	2		2009	2	2		2	1	2	2	2	2	2	1	2	2	3		0		1	1				4	1	1	1	1	1	2		1	2	2	2	1	1	1	1
302986	1	1990	10	1		1	9	2	2		2009	3	2		2	2	2	2	2	2	1	1	2	2	3		0		1	1				1	2	1	1	3	1	2		3	2	1	2	1	1	2	1
302994	1	1987	5	1		1	9	1	6	?????á??	2009	4	1		2	2	2	2	2	2	2	1	1	2	3		1	2	2							1	1	4	1	1	8	8	2	2	2	1	1	2	2
303008	1	1990	6	1		1	9	1	5		2007	9	2		2	1	2	2	2	2	2	1	2	2	3		0		2							2	1	3	1	1	2	3	2	2	2	1	1	1	1
303019	1	1983	10	1		1	12	1	2		2007	6	2		2	1	2	2	2	2	2	1	2	2	3		0		1		2			6	1	1	1	2	1	2		2	2	1	2	1	1	1	8
303023	1	1992	3	8	????×	1	9	1	2		2008	12	1		2	2	2	2	2	2	2	1	2	2	3		0		1	1				2	1	2	1	2	1	2		2	2	2	2	1	1	1	1
303031	1	1991	9	1		1	9	1	2		2009	4	1		2	2	2	2	2	2	2	1	2	2	3		0		1		2			2	1	2	1	8	1	2		8	2	2	2	1	1	1	1
303047	1	1988	8	4		1	9	1	3		2009	2	2		2	2	2	2	1	2	1	1	1	1	3		1	2	1		3			6	1	1	1	2	2
303055	1	1991	10	1		1	8	1	2		2009	2	2		2	2	2	2	2	2	2	1	2	2	3		0		1	1				2	1	1	1	8	1	2		8	2	2	2	1	1	1	1
303066	1	1989	12	1		1	7	1	2		2009	3	2		2	2	2	2	2	2	2	1	2	1	3		0		1	1				5	1	1	1	3	2
303072	1	1992	9	1		1	7	1	1		2008	12	2		1	2	2	2	2	2	2	1	2	2	3		1	2	1		3			4	1	1	1	2	1	2		2	2	2	2	1	1	1	1
303080	1	1989	1	8	??×	1	9	1	1		2009	4	2		2	2	2	2	2	2	2	1	2	2	3		1	2	1	1				3	1	1	1	2	1	2		2	2	2	2	1	1	1	1
303096	1	1990	6	8	??×	1	9	1	2		2009	5	1		2	1	2	2	2	2	2	1	2	2	3		1	2	1		2			1	1	1	1	8	1	2		8	2	2	2	1	1	1	1
303101	1	1990	6	8	??×	1	6	1	2		2009	4	2		2	2	2	2	2	2	2	1	2	2	8		2	2	1	1				4	1	1	2		1	2		2	2	2	2	1	1	1	1
303112	1	1987	1	1		1	7	3	2		2008	12	1		2	2	2	2	2	2	2	1	2	2	3		2	2	1		2			1	1	1	1	1	1	2		8	2	2	2	1	1	1	1
303125	1	1980	9	5		1	6	1	2		2009	3	2		2	1	2	2	2	1	2	1	1	2	3		3	2	1	1				2	1	2	1	2	2
303138	1	1986	4	5		1	9	5	2		2009	2	1		2	2	2	2	2	2	2	1	2	2	3		1	2	1		2			2	1	1	1	2	1	2		1	2	2	2	1	1	1	1
303140	1	1987	4	5		1	6	5	2		2009	4	2		2	2	2	2	1	2	2	1	2	2	3		2	2	1	1				4	1	2	1	2	1	2		2	2	2	2	1	1	1	1
303153	1	1967	11	1		1	9	3	5		2007	1	1		2	2	2	2	2	2	2	1	1	2	3		2	2	2							2	1	4	1	2		4	2	1	2	1	1	1	1
303164	1	1965	8	1		1	12	3	4		2007	6	2		2	1	2	2	2	1	2	1	2	2	5		2	2	1			2		2	2	2	1	2	1	1	2	2	2	2	2	1	1	1	1
303187	1	1979	6	8	??×	1	9	3	1		2009	2	1		2	2	2	2	2	2	2	1	2	2	3		3	2	1			3		1	2	2	1	8	1	1	2	8	2	2	2	1	1	1	1
303195	1	1987	6	8	??×	1	9	1	2		2008	7	2		2	2	2	2	2	2	2	1	1	1	3		1	2	1	1				2	1	2	1	3	1	2		3	2	1	2	1	1	1	1
303202	1	1987	10	1		1	9	1	3		2008	8	1		2	2	1	2	2	8	2	1	1	1	3		1	2	1		2			2	2	2	1	3	1	2		3	2	1	2	1	1	1	1
303210	1	1987	10	8	??×	1	12	1	2		2009	3	1		2	1	2	2	2	2	2	1	2	2	3		0		1			3		1	2	2	1	2	1	2		8	2	2	2	1	1	1	1
303228	1	1988	11	1		1	9	1	2		2009	1	2		1	2	2	2	2	2	2	2	2	2	2		0		1	1				2	1	2	1	2	1	2		2	2	2	2	1	1	1	1
303236	1	1991	6	8	??×	1	9	1	2		2009	4	2		2	2	2	2	2	2	2	1	1	1	3		1	2	1	1				3	1	2	1	3	2
303247	1	1986	9	4		1	9	1	2		2009	1	1		2	2	2	2	2	2	2	1	1	2	3		2	2	1			2		1	2	2	1	8	1	1	2	2	2	2	2	1	1	1	1
303251	1	1972	6	3		1	6	5	1		2009	1	2		2	2	2	2	2	2	2	1	2	2	3		1	2	2							2	1	8	1	2		8	2	2	2	1	1	1	1
303264	1	1985	12	5		1	15	1	1		2004	3	2		2	2	2	2	2	2	2	1	2	2	3		1	2	1	1				3	1	2	1	2	1	1	2	2	2	2	2	1	1	1	1
303278	1	1971	1	1		1	13	5	1		2008	10	1		2	2	2	2	1	2	2	1	2	2	3		1	2	1			2		1	2	2	1	8	1	1	2	8	2	2	2	1	1	1	1
303331	2	1989	4	1		1	5	1	1		2004	12	1		2	2	2	2	2	2	2	1	2	2	3		0		2							2	1	2	1	2		8	2	2	2	1	1	1	1
303342	2	1985	2	1		1	12	1	1		2009	4	1		2	2	2	2	2	2	2	1	1	2	3		2	2	2							2	1	4	1	1	8	3	2	2	2	1	1	1	1
303356	2	1989	7	1		1	10	1	1		2009	1	2		2	2	2	2	2	2	2	1	2	2	3		1	2	1		1			2	2	1	1	2	1	1	2	2	2	2	2	1	1	1	1
303369	2	1992	9	1		1	9	1	1		2008	1	1		2	2	2	2	2	2	2	1	2	2	3		1	1	2							2	1	2	1	2		8	2	2	2	1	1	1	1
303370	2	1990	8	1		1	9	1	1		2008	8	1		2	2	2	2	2	2	2	1	2	2	3		1	1	2							2	1	2	1	1	2	8	2	2	2	1	1	1	1
303387	2	1981	8	1		1	12	5	1		2009	4	1		2	2	2	2	2	2	2	1	2	2	3		3	2	1			2		1	2	1	1	8	1	1	2	2	2	2	2	1	1	1	1
303398	2	1991	7	4		1	10	1	1		2008	11	1		2	2	2	2	2	2	2	1	2	2	3		0		1		1			2	2	2	1	2	1	1	2	2	2	2	2	1	1	1	1
303404	2	1985	11	1		1	11	3	1		2008	10	1		2	2	2	2	2	2	2	1	2	2	3		3	2	2							1	1	2	1	1	2	2	2	2	2	1	1	1	1
303412	2	1987	4	1		1	9	1	1		2006	1	1		2	2	2	2	2	2	2	1	2	2	3		0		2							1	1	2	1	1	2	2	2	2	2	1	1	1	1
303426	2	1990	11	1		1	9	1	1		2008	5	2		2	2	2	2	2	2	2	1	2	2	3		0		2							2	1	3	1	2		4	2	2	2	1	1	1	1
303439	2	1987	9	1		1	9	3	1		2008	11	1		2	2	2	2	2	2	2	1	2	2	3		3	2	2							2	1	1	1	1	2	2	2	2	2	1	1	1	1
303445	2	1991	1	1		1	10	1	1		2008	10	1		2	2	2	2	2	2	2	1	2	2	3		0		2							1	1	8	1	1	2	8	2	2	2	1	1	1	1
303453	2	1984	2	1		1	5	5	1		2008	5	1		2	1	2	2	2	2	2	1	2	2	3		1	2	2							2	1	8	1	2		8	2	2	2	1	1	1	1
303461	2	1984	9	4		1	7	5	1		2009	5	2		2	2	2	2	2	2	2	1	1	2	3		2	2	2							2	2		1	1	2	2	2	2	2	1	1	1	1
303477	2	1984	10	4		1	2	1	1		2008	5	1		2	2	2	2	2	2	2	1	1	2	3		1	1	2							2	2		1	2		3	2	2	2	1	1	1	1
303480	2	1990	6	2		1	9	1	1		2009	1	1		2	2	2	2	2	2	2	1	2	2	3		0		2							2	1	2	1	2		2	2	2	2	1	1	1	1
303532	2	1989	10	8	×?	1	1	5	1		2009	4	1		2	2	2	2	2	2	2	1	2	2	3		1	1	2							2	2		1	2		8	2	8	2	1	1	1	1
303543	2	1992	9	1		1	9	1	1		2009	4	1		2	2	2	2	2	2	2	1	2	2	3		0		2							2	2		1	2		8	2	2	2	1	1	1	1
303555	2	1992	7	6		1	5	1	1		2009	3	1		2	2	2	2	2	2	2	1	2	2	3		0		2							2	1	3	1	2		3	2	2	2	1	1	1	1
303568	1	1975	10	1		1	9	5	1		2007	5	2		2	2	2	2	2	2	2	1	2	2	3		1	2	2							1	2		1	1	2	2	2	2	2	1	1	1	1
303579	2	1984	5	1		2		3	1		2009	5	2		2	2	2	2	2	2	2	1	1	2	3		3	2	1			1		2	2	2	1	2	1	2		2	2	2	2	1	1	1	1
303583	1	1982	4	5		1	6	5	2		2009	1	1		2	1	1	2	2	1	2	1	1	2	3		4	2	1				2	2	2	2	1	3	1	2		3	2	8	2	1	1	1	1
303594	2	1984	7	1		1	8	5	1		2009	1	1		2	1	2	2	2	2	2	1	2	2	3		3	2	1			3		1	2	2	1	8	1	2		8	2	2	2	1	1	1	1
303608	2	1985	5	6		1	5	1	1		2004	10	1		2	2	2	2	2	2	2	1	2	2	3		2	2	1		1			3	2	2	1	2	1	1	2	2	2	2	2	1	1	1	1
[truncated: 154 more columns]
